# Supplementary material for: Insights into Facilitated Subcutaneous Immunoglobulin Use in Patients with Secondary Immunodeficiency Diseases: A FIGARO Subgroup Analysis
Source: Cancers (Basel). 2023 Sep 12;15(18):4524. doi: 10.3390/cancers15184524 (PMC10526788; doi:10.3390/cancers15184524)
Supplement: Supplementary file 1 [file cancers-15-04524-s001.zip]

Archive with 1 entries (1 files):
- cancers-2529031-supplementary.pdf
